# Supplementary material for: Completely engaged three-dimensional mandibular gear-like structures in the adult horned beetles: reconsideration of bark-carving behaviors (Coleoptera, Scarabaeidae, Dynastinae)
Source: Zookeys. 2019 Jan 7;(813):89–110. doi: 10.3897/zookeys.813.29236 (PMC6331513; doi:10.3897/zookeys.813.29236)
Supplement: Supplementary material 4 [file zookeys-813-089-s004.xlsx]

## Sheet: Sheet1
individual ID	A	B	C	D(g)	E(g)	F(g)	G(g)	H(g)	A	The length from the tip of the horn to the bottom of the head
J1	27.71	8.87	8.61	0.097		638			B	Head width
J2	27.4	8.61	8.27	0.094		531			C	The length from the head to the back of head
J3	30.53	9.7	8.76	0.123		562			D	Weight of head(g)
J4	29.64	9.12	8.59	0.11		692			E	Right mandible(intact) (g)
J5	32.05	9.89	9.68	0.166		853			F	Left mandible(intact) (g)
J6	27.12	8.34	8.33	0.085		481			G	Right mandible(broken) (g)
J7	25.94	8.74	8.64			669			H	Left mandible(broken) (g)
J8	30.21	9.43	8.57	0.132		468
J9	27.16	8.81	8.56	0.105		687
J10	27.37	9.2	9.75	0.095		333
J11	29.3	9.07	8.83	0.124		360
J12	30.42	9.72	8.81	0.159		772
J13	30.87	9.73	9.1	0.139		325
J14	30.39	9.86	8.94	0.16		625
J15	25.31	8.71	8.19	0.114		531
J16	30.8	9.14	9.26	0.179		571
J17	31.21	9.66	9.32	0.206		394
J18	29.67	9.42	9	0.166		728
J19	28.91	8.93	9.02	0.142		880
J20	31.48	9.56	8.85	0.198	280
J21	31.49	9	8.91	0.161	719
J22	31.41	9.08	8.69	0.149	387
J23	23.08	9.23	9.03	0.148	562
J24	30.73	9.5	8.77	0.186	535
J25	26.81	8.75	8.29	0.122	302
J26	27.25	9.28	9.12	0.122	557
J27	29.78	9.45	8.64	0.13	499
J29	31.22	10.1	9.18	0.161	457
J30	20.01	7.71	7.88	0.06	329
J31	26.18	8.37	8.11	0.084	418
J32	30.74	9.19	9.07	0.141	324
J33	28.29	8.98	9.02	0.119	244
J34	21.06	7.97	7.9	0.062	270
J35	17.98	7.64	7.85	0.053	508
J36	20.32	8.09	8.49	0.075	248
J37	29.89	9.14	8.86	0.139	427
J38	27.9	8.74	8.35	0.102	91
J28	31.41	9.17	8.93	0.126	544
J39	35.36	10.64	9.89					199
J40	30.96	9.69	8.91					221
J41	31.98	10.05	9.17					567
J42	34.89	10.55	9.67					168
J43	31.78	10.68	9.42					163
J44	31.35	9.57	9.33					54
J45	30.12	9.55	8.84					203
J46	32.71	10.55	10.01					172
J47	34.74	10.45	9.43					333
J48	33.26	10.31	9.34					696
J49	33.57	10.21	9.69				620
J50	34.15	10.25	9.55				674
J51	26.81	8.34	7.97				105
J52	30.29	9.21	8.64				235
J54	26.2	8.71	8.39				150
J55	36.59	10.67	10.09				208
J56	34.31	10.63	9.85				122
J57	31.74	9.87	8.96				141
J58	25.91	10.41	9.66				580
J59	22.39	8.12	7.65				261
J60	ND	ND	ND		697
J61	ND	ND	ND			687
Ave	29.2784	9.35103	8.90741	0.127946	419.9	589.35	309.6	277.6
Standard deviation	3.89993	0.779392	0.575431	0.0379312	160.997	163.334	223.968	200.865
Sample Size	58	58	58	37	20	20	10	10
Standard error	0.512086	0.102339	0.0755578	0.00623585	36.0001	36.5226	70.8249	63.5191
