# Supplementary material for: Completely engaged three-dimensional mandibular gear-like structures in the adult horned beetles: reconsideration of bark-carving behaviors (Coleoptera, Scarabaeidae, Dynastinae)
Source: Zookeys. 2019 Jan 7;(813):89–110. doi: 10.3897/zookeys.813.29236 (PMC6331513; doi:10.3897/zookeys.813.29236)
Supplement: Supplementary material 6 [file zookeys-813-089-s006.xlsx]

## Sheet: Sheet1
Family, Subfamily	Species		Gear structurea)	Type of the tip
Scarabaeidae, Dynastinae	Trypoxylus dichotomus		+	1
Scarabaeidae, Dynastinae	Endebius gideon		+	2
Scarabaeidae, Dynastinae	Endebius florensis		+	1
Scarabaeidae, Dynastinae	Chalcosoma chiron		+	1
Scarabaeidae, Dynastinae	Chalcosoma atlas		+	1
Scarabaeidae, Dynastinae	Dynastes hercles		+	2
Scarabaeidae, Dynastinae	Dynastes satanas		+	2
Scarabaeidae, Dynastinae	Dynastes tityus		+	2
Scarabaeidae, Dynastinae	Dynastes neptunus		+	2
Scarabaeidae, Dynastinae	Megasoma actaeon		+	2
Scarabaeidae, Dynastinae	Megasoma elephase		+	2
Scarabaeidae, Dynastinae	Eupatoras gracilicornis		+	1
Scarabaeidae, Dynastinae	Eupatoras birmanics		+	1
Scarabaeidae, Dynastinae	Golofa aegeon		+	2
Scarabaeidae, Dynastinae	Golofa pizarro		+	2
Scarabaeidae, Dynastinae	Haploscapanes barbarossa		+	1
Scarabaeidae, Dynastinae	Allomyrina pfeifferi		+	1
Scarabaeidae, Dynastinae	Augosoma centaurus		+	2
Scarabaeidae, Dynastinae	Oryctes rhinoceros		+	1
Scarabaeidae, Dynastinae	Eophileurus chinensis		+	1,2 or 3b)
Scarabaeidae, Dynastinae	Cyclocephala complanata		+	1c)
Scarabaeidae, Dynastinae	Hexodon latissimus		+	1d)
Cerambycidae, Cerambcinae	Psacothea hilaris		-
Cerambycidae, Cerambcinae	Acaloepta fraudatorix		-
Scarabaeidae, Cetoniinae	Agestrata semperi		-
Scarabaeidae, Cetoniinae	Theodosia rodorigesi		-
Buprestidae, Buprestinae	Chrysochroa fulgidissima		-
Buprestidae, Buprestinae	Chrysochroa japonica		-
Scarabaeidae, Melolonthinae	Melolontha japonica		-
Scarabaeidae, Rutelinae	Anomala albopilosa		-
Scarabaeidae, Cetoniinae	Rhomborhina unicolor		-
Scarabaeidae, Coprinae	Copris ochus		-
Scarabaeidae, Cetoniinae	Copris acutidens		-
Geotrupidae, Geotrupinae	Phelotrupes laevistriatus		-
Scarabaeidae, Coprinae	Liatongus phanaeoides		-
Scarabaeidae, Scarabaeinae	Onthophagus bivertex		-
Scarabaeidae, Scarabaeinae	Onthophagus lenzii		-
Scarabaeidae, Cetoniinae	Goliathus goliathus		-
